# Supplementary material for: Establishment of Recombinant Trisegmented Mopeia Virus Expressing Two Reporter Genes for Screening of Mammarenavirus Inhibitors
Source: Viruses. 2022 Aug 25;14(9):1869. doi: 10.3390/v14091869 (PMC9505675; doi:10.3390/v14091869)
Supplement: Supplementary file 1 [file viruses-14-01869-s001.zip]

Archive with 1 entries (1 files):
- viruses-1867481-supplementary.pdf
